# Supplementary material for: Establishment of a CRISPR/dCas9 Activation Library for Screening Transcription Factors Co-Regulating OCT4 with GATA4 in Pig Cells
Source: Cells. 2025 Aug 28;14(17):1330. doi: 10.3390/cells14171330 (PMC12427770; doi:10.3390/cells14171330)
Supplement: Supplementary file 1 [file cells-14-01330-s001.zip]

Archive with 3 entries (3 files):
- Supplementary Table S1 List of Enriched Transcription Factors.pdf
- Supplementary Table S2. The primers used in this paper.pdf
- Supplementary Table S3 Sequence of tandem tRNA–sgRNA.pdf
